# Supplementary material for: Immunotherapy and IVF Outcomes in Unexplained Recurrent Pregnancy Loss: A Systematic Review with Implications for Personalized Reproductive Medicine
Source: J Pers Med. 2025 Dec 6;15(12):606. doi: 10.3390/jpm15120606 (PMC12733784; doi:10.3390/jpm15120606)
Supplement: Supplementary file 1 [file jpm-15-00606-s001.zip]

Archive with 1 entries (1 files):
- jpm-3993461 -Supplementary Table S1.pdf
